# Supplementary material for: Nutritional Content and Health Profile of Non-Dairy Plant-Based Yogurt Alternatives
Source: Nutrients. 2021 Nov 14;13(11):4069. doi: 10.3390/nu13114069 (PMC8619131; doi:10.3390/nu13114069)
Supplement: Supplementary file 1 [file nutrients-13-04069-s001.zip]

Archive with 1 entries (1 files):
- nutrients-1396896-supplementary.pdf
